# Supplementary material for: Chemical Characteristics and Cytotoxicity to GC-2spd(ts) Cells of PM2.5 in Nanjing Jiangbei New Area from 2015 to 2019
Source: Toxics. 2023 Jan 18;11(2):92. doi: 10.3390/toxics11020092 (PMC9966943; doi:10.3390/toxics11020092)
Supplement: Supplementary file 1 [file toxics-11-00092-s001.zip]

Archive with 2 entries (2 files):
- Supplementary data.pdf
- Supplementary data.xlsx
