# Supplementary material for: Chemical Characteristics and Cytotoxicity to GC-2spd(ts) Cells of PM2.5 in Nanjing Jiangbei New Area from 2015 to 2019
Source: Toxics. 2023 Jan 18;11(2):92. doi: 10.3390/toxics11020092 (PMC9966943; doi:10.3390/toxics11020092)
Supplement: Supplementary file 1 [file toxics-11-00092-s001.zip › Supplementary data.xlsx]

## Sheet: Pearson correlation
	CV	ROS	DNA	F-	Cl-	SO42-	NO3-	Na+	NH4+	K+	Ca2+	Mg2+	WSI	WSOC	Cr	Mn	Ni	Cu	Zn	Sr	Ba	Pb	Cd	HM	Nap	Acp	AcPy	Flu	PA	Ant	FL	Pyr	BaA	CHR	BbkF	BaP	IND	BghiP	DBA	PAHs
CV	1	-.887**	-.912**	-.499*	-.698**	-.875**	-.903**	-.466*	-.882**	-.508*	-.908**	-.579**	-.898**	-.724**	-.878**	-.828**	-.865**	-.579**	-.872**	-.530*	-.615**	-.720**	-.816**	-.880**	-.601**	-.647**	-.795**	-.775**	-.737**	-.619**	-.644**	-.675**	-.520*	-.641**	-.633**	-.649**	-.639**	-.609**	-.716**	-.685**
ROS	-.887**	1	.941**	.665**	.807**	.822**	.857**	0.399	.850**	.474*	.843**	.531*	.863**	.837**	.849**	.821**	.861**	.450*	.889**	.574**	.570**	.646**	.706**	.856**	.481*	.678**	.816**	.831**	.821**	.743**	.767**	.798**	.651**	.731**	.746**	.758**	.751**	.723**	.818**	.794**
DNA	-.912**	.941**	1	.683**	.827**	.867**	.896**	0.371	.919**	.483*	.894**	.515*	.900**	.886**	.917**	.859**	.927**	.467*	.941**	.531*	.544*	.685**	.766**	.902**	.471*	.660**	.831**	.854**	.866**	.757**	.831**	.844**	.721**	.808**	.816**	.830**	.821**	.794**	.883**	.857**
F-	-.499*	.665**	.683**	1	.938**	.507*	.639**	0.228	.586**	0.188	.512*	0.227	.616**	.860**	.642**	.717**	.700**	0.234	.710**	.686**	.574**	.540*	.460*	.661**	0.324	.646**	.780**	.828**	.826**	.774**	.901**	.925**	.855**	.792**	.863**	.850**	.863**	.850**	.875**	.893**
Cl-	-.698**	.807**	.827**	.938**	1	.754**	.830**	0.393	.768**	0.383	.741**	.499*	.837**	.939**	.778**	.837**	.821**	0.34	.882**	.809**	.685**	.605**	.584**	.827**	.456*	.808**	.913**	.941**	.899**	.904**	.881**	.940**	.770**	.789**	.844**	.841**	.846**	.818**	.904**	.897**
SO42-	-.875**	.822**	.867**	.507*	.754**	1	.913**	0.359	.952**	0.434	.925**	.635**	.950**	.769**	.846**	.762**	.837**	0.386	.913**	.628**	.551*	.569**	.733**	.853**	.466*	.663**	.785**	.769**	.703**	.759**	.631**	.658**	.496*	.681**	.655**	.668**	.657**	.624**	.737**	.693**
NO3-	-.903**	.857**	.896**	.639**	.830**	.913**	1	.603**	.914**	.594**	.975**	.667**	.985**	.819**	.949**	.955**	.944**	.687**	.954**	.681**	.784**	.834**	.878**	.982**	.738**	.803**	.942**	.916**	.857**	.713**	.732**	.795**	.584**	.678**	.695**	.708**	.701**	.666**	.794**	.768**
Na+	-.466*	0.399	0.371	0.228	0.393	0.359	.603**	1	0.257	.886**	.599**	.841**	.592**	0.351	.450*	.682**	.446*	.806**	.496*	.559*	.806**	.613**	0.438	.643**	.863**	.828**	.704**	.651**	.549*	0.36	0.165	0.376	-0.058	-0.083	0.005	0.026	0.021	-0.033	0.181	0.152
NH4+	-.882**	.850**	.919**	.586**	.768**	.952**	.914**	0.257	1	0.371	.923**	.457*	.918**	.827**	.939**	.812**	.933**	0.431	.935**	.480*	.485*	.673**	.833**	.886**	0.435	.556*	.770**	.776**	.776**	.696**	.782**	.758**	.695**	.839**	.811**	.824**	.813**	.792**	.859**	.830**
K+	-.508*	.474*	.483*	0.188	0.383	0.434	.594**	.886**	0.371	1	.676**	.876**	.628**	.496*	.524*	.666**	.527*	.664**	.607**	0.359	.542*	.490*	0.385	.679**	.631**	.758**	.644**	.652**	.648**	.476*	0.273	.455*	0.039	0.046	0.118	0.157	0.139	0.083	0.303	0.252
Ca2+	-.908**	.843**	.894**	.512*	.741**	.925**	.975**	.599**	.923**	.676**	1	.716**	.979**	.796**	.944**	.916**	.933**	.668**	.956**	.561*	.672**	.774**	.851**	.971**	.677**	.754**	.878**	.863**	.833**	.689**	.677**	.737**	.515*	.634**	.639**	.662**	.648**	.609**	.752**	.712**
Mg2+	-.579**	.531*	.515*	0.227	.499*	.635**	.667**	.841**	.457*	.876**	.716**	1	.742**	.509*	.478*	.621**	.480*	.497*	.653**	.654**	.637**	0.368	0.334	.670**	.606**	.869**	.707**	.683**	.573**	.652**	0.204	0.406	-0.054	0.043	0.095	0.123	0.109	0.046	0.286	0.223
WSI	-.898**	.863**	.900**	.616**	.837**	.950**	.985**	.592**	.918**	.628**	.979**	.742**	1	.842**	.913**	.915**	.913**	.592**	.970**	.708**	.731**	.730**	.795**	.964**	.660**	.830**	.928**	.913**	.850**	.792**	.705**	.781**	.537*	.655**	.670**	.686**	.677**	.636**	.783**	.745**
WSOC	-.724**	.837**	.886**	.860**	.939**	.769**	.819**	0.351	.827**	.496*	.796**	.509*	.842**	1	.842**	.838**	.884**	0.321	.938**	.602**	.506*	.572**	.587**	.858**	0.345	.732**	.855**	.920**	.959**	.908**	.934**	.970**	.818**	.846**	.891**	.903**	.898**	.869**	.959**	.939**
Cr	-.878**	.849**	.917**	.642**	.778**	.846**	.949**	.450*	.939**	.524*	.944**	.478*	.913**	.842**	1	.939**	.996**	.667**	.943**	.457*	.622**	.860**	.923**	.965**	.626**	.636**	.855**	.859**	.881**	.625**	.836**	.838**	.738**	.805**	.810**	.826**	.817**	.794**	.875**	.858**
Mn	-.828**	.821**	.859**	.717**	.837**	.762**	.955**	.682**	.812**	.666**	.916**	.621**	.915**	.838**	.939**	1	.947**	.776**	.921**	.633**	.817**	.904**	.859**	.984**	.788**	.826**	.963**	.953**	.931**	.672**	.794**	.870**	.651**	.664**	.714**	.727**	.723**	.689**	.814**	.800**
Ni	-.865**	.861**	.927**	.700**	.821**	.837**	.944**	.446*	.933**	.527*	.933**	.480*	.913**	.884**	.996**	.947**	1	.636**	.956**	.485*	.622**	.844**	.892**	.967**	.601**	.662**	.875**	.888**	.916**	.674**	.876**	.883**	.776**	.830**	.845**	.860**	.852**	.828**	.909**	.893**
Cu	-.579**	.450*	.467*	0.234	0.34	0.386	.687**	.806**	0.431	.664**	.668**	.497*	.592**	0.321	.667**	.776**	.636**	1	.519*	0.313	.780**	.908**	.795**	.724**	.947**	.575**	.666**	.593**	.549*	0.105	0.321	0.414	0.201	0.168	0.212	0.228	0.224	0.197	0.316	0.313
Zn	-.872**	.889**	.941**	.710**	.882**	.913**	.954**	.496*	.935**	.607**	.956**	.653**	.970**	.938**	.943**	.921**	.956**	.519*	1	.624**	.626**	.707**	.767**	.965**	.543*	.782**	.913**	.934**	.930**	.840**	.835**	.885**	.688**	.777**	.798**	.816**	.806**	.770**	.894**	.861**
Sr	-.530*	.574**	.531*	.686**	.809**	.628**	.681**	.559*	.480*	0.359	.561*	.654**	.708**	.602**	.457*	.633**	.485*	0.313	.624**	1	.825**	0.425	0.361	.614**	.569**	.872**	.814**	.771**	.584**	.764**	0.442	.588**	0.284	0.331	0.394	0.38	0.392	0.353	.490*	.476*
Ba	-.615**	.570**	.544*	.574**	.685**	.551*	.784**	.806**	.485*	.542*	.672**	.637**	.731**	.506*	.622**	.817**	.622**	.780**	.626**	.825**	1	.798**	.668**	.756**	.926**	.858**	.874**	.795**	.637**	.483*	0.43	.576**	0.277	0.268	0.338	0.332	0.342	0.305	.447*	.445*
Pb	-.720**	.646**	.685**	.540*	.605**	.569**	.834**	.613**	.673**	.490*	.774**	0.368	.730**	.572**	.860**	.904**	.844**	.908**	.707**	0.425	.798**	1	.940**	.855**	.870**	.594**	.798**	.749**	.728**	0.306	.640**	.672**	.565**	.543*	.576**	.582**	.582**	.566**	.634**	.644**
Cd	-.816**	.706**	.766**	.460*	.584**	.733**	.878**	0.438	.833**	0.385	.851**	0.334	.795**	.587**	.923**	.859**	.892**	.795**	.767**	0.361	.668**	.940**	1	.865**	.749**	.486*	.741**	.692**	.675**	0.329	.646**	.627**	.588**	.652**	.638**	.647**	.642**	.629**	.679**	.676**
HM	-.880**	.856**	.902**	.661**	.827**	.853**	.982**	.643**	.886**	.679**	.971**	.670**	.964**	.858**	.965**	.984**	.967**	.724**	.965**	.614**	.756**	.855**	.865**	1	.733**	.811**	.947**	.941**	.921**	.714**	.780**	.848**	.628**	.686**	.718**	.736**	.728**	.691**	.824**	.799**
Nap	-.601**	.481*	.471*	0.324	.456*	.466*	.738**	.863**	0.435	.631**	.677**	.606**	.660**	0.345	.626**	.788**	.601**	.947**	.543*	.569**	.926**	.870**	.749**	.733**	1	.721**	.759**	.665**	.543*	0.236	0.293	0.424	0.146	0.137	0.19	0.196	0.198	0.164	0.306	0.301
Acp	-.647**	.678**	.660**	.646**	.808**	.663**	.803**	.828**	.556*	.758**	.754**	.869**	.830**	.732**	.636**	.826**	.662**	.575**	.782**	.872**	.858**	.594**	.486*	.811**	.721**	1	.928**	.912**	.800**	.800**	.532*	.716**	0.312	0.331	0.416	0.426	0.426	0.372	.570**	.539*
AcPy	-.795**	.816**	.831**	.780**	.913**	.785**	.942**	.704**	.770**	.644**	.878**	.707**	.928**	.855**	.855**	.963**	.875**	.666**	.913**	.814**	.874**	.798**	.741**	.947**	.759**	.928**	1	.987**	.914**	.793**	.756**	.868**	.589**	.613**	.676**	.683**	.683**	.642**	.788**	.770**
Flu	-.775**	.831**	.854**	.828**	.941**	.769**	.916**	.651**	.776**	.652**	.863**	.683**	.913**	.920**	.859**	.953**	.888**	.593**	.934**	.771**	.795**	.749**	.692**	.941**	.665**	.912**	.987**	1	.962**	.848**	.824**	.927**	.661**	.673**	.740**	.750**	.749**	.708**	.848**	.830**
PA	-.737**	.821**	.866**	.826**	.899**	.703**	.857**	.549*	.776**	.648**	.833**	.573**	.850**	.959**	.881**	.931**	.916**	.549*	.930**	.584**	.637**	.728**	.675**	.921**	.543*	.800**	.914**	.962**	1	.813**	.904**	.971**	.767**	.754**	.818**	.835**	.830**	.796**	.910**	.894**
Ant	-.619**	.743**	.757**	.774**	.904**	.759**	.713**	0.36	.696**	.476*	.689**	.652**	.792**	.908**	.625**	.672**	.674**	0.105	.840**	.764**	.483*	0.306	0.329	.714**	0.236	.800**	.793**	.848**	.813**	1	.729**	.819**	.571**	.642**	.691**	.699**	.696**	.655**	.785**	.749**
FL	-.644**	.767**	.831**	.901**	.881**	.631**	.732**	0.165	.782**	0.273	.677**	0.204	.705**	.934**	.836**	.794**	.876**	0.321	.835**	0.442	0.43	.640**	.646**	.780**	0.293	.532*	.756**	.824**	.904**	.729**	1	.968**	.966**	.944**	.980**	.983**	.984**	.975**	.988**	.995**
Pyr	-.675**	.798**	.844**	.925**	.940**	.658**	.795**	0.376	.758**	.455*	.737**	0.406	.781**	.970**	.838**	.870**	.883**	0.414	.885**	.588**	.576**	.672**	.627**	.848**	0.424	.716**	.868**	.927**	.971**	.819**	.968**	1	.877**	.848**	.910**	.916**	.916**	.893**	.961**	.959**
BaA	-.520*	.651**	.721**	.855**	.770**	.496*	.584**	-0.058	.695**	0.039	.515*	-0.054	.537*	.818**	.738**	.651**	.776**	0.201	.688**	0.284	0.277	.565**	.588**	.628**	0.146	0.312	.589**	.661**	.767**	.571**	.966**	.877**	1	.960**	.979**	.974**	.979**	.986**	.936**	.959**
CHR	-.641**	.731**	.808**	.792**	.789**	.681**	.678**	-0.083	.839**	0.046	.634**	0.043	.655**	.846**	.805**	.664**	.830**	0.168	.777**	0.331	0.268	.543*	.652**	.686**	0.137	0.331	.613**	.673**	.754**	.642**	.944**	.848**	.960**	1	.989**	.988**	.987**	.991**	.956**	.963**
BbkF	-.633**	.746**	.816**	.863**	.844**	.655**	.695**	0.005	.811**	0.118	.639**	0.095	.670**	.891**	.810**	.714**	.845**	0.212	.798**	0.394	0.338	.576**	.638**	.718**	0.19	0.416	.676**	.740**	.818**	.691**	.980**	.910**	.979**	.989**	1	.999**	1.000**	.999**	.980**	.989**
BaP	-.649**	.758**	.830**	.850**	.841**	.668**	.708**	0.026	.824**	0.157	.662**	0.123	.686**	.903**	.826**	.727**	.860**	0.228	.816**	0.38	0.332	.582**	.647**	.736**	0.196	0.426	.683**	.750**	.835**	.699**	.983**	.916**	.974**	.988**	.999**	1	.999**	.997**	.985**	.991**
IND	-.639**	.751**	.821**	.863**	.846**	.657**	.701**	0.021	.813**	0.139	.648**	0.109	.677**	.898**	.817**	.723**	.852**	0.224	.806**	0.392	0.342	.582**	.642**	.728**	0.198	0.426	.683**	.749**	.830**	.696**	.984**	.916**	.979**	.987**	1.000**	.999**	1	.998**	.983**	.991**
BghiP	-.609**	.723**	.794**	.850**	.818**	.624**	.666**	-0.033	.792**	0.083	.609**	0.046	.636**	.869**	.794**	.689**	.828**	0.197	.770**	0.353	0.305	.566**	.629**	.691**	0.164	0.372	.642**	.708**	.796**	.655**	.975**	.893**	.986**	.991**	.999**	.997**	.998**	1	.970**	.981**
DBA	-.716**	.818**	.883**	.875**	.904**	.737**	.794**	0.181	.859**	0.303	.752**	0.286	.783**	.959**	.875**	.814**	.909**	0.316	.894**	.490*	.447*	.634**	.679**	.824**	0.306	.570**	.788**	.848**	.910**	.785**	.988**	.961**	.936**	.956**	.980**	.985**	.983**	.970**	1	.996**
PAHs	-.685**	.794**	.857**	.893**	.897**	.693**	.768**	0.152	.830**	0.252	.712**	0.223	.745**	.939**	.858**	.800**	.893**	0.313	.861**	.476*	.445*	.644**	.676**	.799**	0.301	.539*	.770**	.830**	.894**	.749**	.995**	.959**	.959**	.963**	.989**	.991**	.991**	.981**	.996**	1
** Significant correlation at 0.01 level ( two-tailed ).
* Significant correlation at 0.05 level ( two-tailed ).

## Sheet: Daily PM2.5 concentration
Date	PM2.5 concentration
	(μg/m3)
2015-10-24	87.076
2015-10-25	85.9452
2015-10-26	61.8486
2015-10-27	46.5032
2015-10-28	46.9457
2015-10-29	57.3132
2015-10-30	30.2176
2015-10-31	30.2176
2015-11-01	48.7525
2015-11-02	70.1874
2015-11-03	84.9189
2015-11-04	73.2608
2015-11-05	64.9275
2015-11-06	55.2053
2015-11-11	34.6362
2015-11-12	36.9961
2015-11-13	22.1116
2015-11-14	51.2168
2015-11-15	45.5998
2015-11-16	46.2082
2016-10-15	44.6206
2016-10-16	27.0792
2016-10-17	41.4721
2016-10-18	49.9795
2016-10-19	41.5704
2016-10-23	47.4639
2016-11-04	47.6196
2016-11-05	69.1577
2016-11-06	47.9966
2016-11-08	36.7134
2016-11-09	27.9662
2016-11-10	36.5433
2016-11-11	169.989
2016-11-12	56.8686
2016-11-13	70.6203
2016-11-14	73.8303
2016-11-19	37.7212
2016-11-20	27.5668
2016-11-21	19.8439
2016-11-22	26.9399
2017-10-18	29.8857
2017-10-19	38.346
2017-10-20	56.0431
2017-10-21	63.3952
2017-10-26	84.9824
2017-10-27	69.7702
2017-10-28	63.3112
2017-10-31	72.8839
2017-11-01	40.5461
2017-11-02	25.125
2017-11-03	15.0975
2017-11-04	20.8456
2017-11-05	21.0361
2017-11-06	22.972
2017-11-07	26.5671
2017-11-08	30.9079
2017-11-09	26.5302
2017-11-10	34.8861
2017-11-11	17.9183
2017-11-12	18.3321
2018-10-24	80.6302
2018-10-25	56.5743
2018-10-26	44.5532
2018-10-27	31.1196
2018-10-28	23.1422
2018-10-29	37.082
2018-10-30	71.8201
2018-10-31	54.5107
2018-11-01	31.3051
2018-11-02	19.4267
2018-11-03	33.2489
2018-11-09	31.2233
2018-11-10	46.8105
2018-11-12	29.8375
2018-11-13	33.6418
2018-11-19	53.8661
2018-11-20	65.9232
2018-11-22	80.6204
2018-11-23	66.3078
2018-11-24	75.3492
2019-10-30	76.606
2019-10-31	115.685
2019-11-01	45.2618
2019-11-02	20.27
2019-11-03	13.049
2019-11-04	13.176
2019-11-05	13.5017
2019-11-06	13.1719
2019-11-07	11.8875
2019-11-08	12.836
2019-11-09	18.498
2019-11-10	29.6194
2019-11-11	31.8768
2019-11-13	26.6327
2019-11-14	28.7611
2019-11-15	34.9762
2019-11-18	46.9641
2019-11-19	28.4743
2019-11-20	26.2107
2019-11-21	18.0433

## Sheet: Chemical compositions
Year	SO42-	NO3-	NH4+	Cl-	Na+	Mg2+	Ca2+	F-	K+	WSOC	Cr	Mn	Ni	Cu	Zn	Sr	Ba	Pb	Cd	B[ghi]P	B[b&k]F	IND	FL	B[a]P	Pyr	CHR	B[a]A	DBA	PA	AcPy	Ant	Flu	Nap	Acp
	mg/g	mg/g	mg/g	mg/g	mg/g	mg/g	mg/g	mg/g	mg/g	mg/g	mg/g	mg/g	mg/g	mg/g	mg/g	mg/g	mg/g	mg/g	mg/g	μg/g	μg/g	μg/g	μg/g	μg/g	μg/g	μg/g	μg/g	μg/g	μg/g	μg/g	μg/g	μg/g	μg/g	μg/g
2015	115.974	105.461	115.789	53.6316	1.05263	1.71053	14.3421	13.9211	1.18421	197.632	0.658125	1.8063	0.475875	3.94672	31.185	0.204525	0.265275	1.296	0.06885	68.3946	60.8531	54.8312	49.5517	47.0866	43.352	41.6158	24.0305	20.3015	14.1905	11.3434	6.31261	4.76977	2.1248	1.943
2016	187.458	109.278	122.634	31.227	14.7752	40.985	17.8587	2.44754	2.69807	121.349	0.488919	1.13473	0.326554	1.78054	29.0432	0.310135	0.2025	0.490743	0.0510811	24.9054	24.1118	21.7287	16.5552	19.5756	16.1171	19.6177	4.91929	9.88582	7.01218	8.53286	6.47263	3.13966	1.97549	2.3169
2017	109.621	92.9348	59.6273	58.2298	43.323	42.764	10.7143	12.913	2.70186	150.652	0.297675	1.4175	0.2349	2.12828	24.1178	0.787725	0.648	0.59535	0.02025	26.6813	26.3407	23.6179	24.5126	19.649	30.6281	14.7907	8.04916	10.9117	10.5038	13.7997	9.06087	5.16757	4.25829	4.82019
2018	109.166	127.146	80.1698	30.6672	77.7759	44.9236	18.1324	4.7674	5.85739	94.584	0.583989	2.11601	0.389831	13.6547	25.7258	0.364045	0.772079	1.87787	0.0849438	15.3247	15.1795	14.3018	17.7363	12.5347	22.5019	8.75213	4.75962	7.83325	10.595	13.7503	2.67777	4.66792	10.2437	3.92244
2019	65.0474	59.9076	45.4976	27.0498	48.128	47.9147	11.3744	4.60664	6.75355	139.123	0.309825	1.16235	0.236925	3.13267	22.6193	0.14175	0.131625	0.31185	0.0081	15.9269	15.8443	15.4332	19.6468	14.2358	25.0735	7.95815	4.81513	8.50011	11.2167	8.19355	6.53484	3.73728	1.58117	3.23136

## Sheet: Cytotoxic effects
PM2.5 concentration	2015		2016		2017		2018		2019
	Cell viability	Standard deviation	Cell viability	Standard deviation	Cell viability	Standard deviation	Cell viability	Standard deviation	Cell viability	Standard deviation
μg/mL	%		%		%		%		%
0	100	1.28469	100	1.28469	100	2.13715	100	2.13715	100	3.99209
50	90.3465	5.46698	88.3991	2.05141	91.9224	4.88668	85.759	1.74925	97.1434	5.67508
100	80.2552	7.79684	71.5456	4.43862	82.8719	2.54897	74.2	5.56313	88.8351	4.34985
200	70.4542	8.97716	59.3521	2.82704	74.743	4.10974	68.8346	5.9362	79.2888	1.45617
400	57.6712	2.98458	56.7645	5.43506	67.7053	0.20983	54.7317	3.75586	70.3828	2.90761
PM2.5 concentration	2015		2016		2017		2018		2019
	ROS level	Standard deviation	ROS level	Standard deviation	ROS level	Standard deviation	ROS level	Standard deviation	ROS level	Standard deviation
μg/mL	fold of control		fold of control		fold of control		fold of control		fold of control
0	1	0.03467	1	0.03467	1	0.04701	1	0.04201	1	0.04701
50	1.39004	0.01881	1.11848	0.03809	1.10444	0.0422	1.1509	0.04477	1.07929	0.04026
100	1.51675	0.02622	1.43809	0.06591	1.38975	0.02923	1.42251	0.05225	1.25461	0.05518
200	1.71599	0.02293	1.54877	0.06218	1.4752	0.02064	1.5216	0.08499	1.3957	0.03407
400	1.76378	0.0627	1.79155	0.04754	1.7243	0.09017	1.69829	0.07865	1.64377	0.05951
PM2.5 concentration	2015		2016		2017		2018		2019
	γ-H2AX level	Standard deviation	γ-H2AX level	Standard deviation	γ-H2AX level	Standard deviation	γ-H2AX level	Standard deviation	γ-H2AX level	Standard deviation
μg/mL	fold of control		fold of control		fold of control		fold of control		fold of control
0	1	0.05466	1	0.05466	1	0.05466	1	0.05466	1	0.05466
50	1.40778	0.02689	1.3067	0.02763	1.21388	0.03245	1.25944	0.01474	1.08969	0.02439
100	1.67488	0.05372	1.63089	0.01907	1.51802	0.05387	1.52097	0.02234	1.43675	0.07792
200	1.83312	0.03027	1.77283	0.02522	1.73249	0.04339	1.74227	0.02373	1.74798	0.01034
400	2.37001	0.10242	2.19934	0.05852	1.91404	0.02325	2.03066	0.04892	1.85423	0.01812
